# Supplementary material for: STAT3 is required but not sufficient for EGF receptor-mediated migration and invasion of human prostate carcinoma cell lines
Source: Br J Cancer. 2006 Jun 27;95(2):164–71. doi: 10.1038/sj.bjc.6603234 (PMC2360627; doi:10.1038/sj.bjc.6603234)
Supplement: Supplemental Table [file 95-6603234x1.xls]

## Sheet: Sheet1
EGF/NoTx	EGF+STAT3AS/NoTX	Genbank	Name
			EGF up STAT3AS down
1.51422	0.823239	3883001	myotubularin related protein 1
1.51845	1.02692	3600099	ATP-dependent metalloprotease FtsH1
1.60496	0.917626	348968	Procollagen, type XVIII, alpha 1
1.60785	1.08604	4160555	kinesin-related mitotic motor protein
1.78162	1.25487	2460054	acetylcholinesterase-associated collagen
2.1152	1.0584	487140	disintegrin-related protein
2.19444	0.923077	193565	Selectin, platelet
2.39198	1.28953	1171097	Procollagen, type XVIII, alpha 1
2.73438	0.885417	193559	endothelial ligand for L-selectin
3.16532	0.824277	1568624	Laminin, alpha 4
3.28296	1.30975	192663	alpha-1 type II collagen
3.4087	1.44348	4159992	endomucin mRNA
3.4777	1.27695	2465567	A disintegrin and metalloprotease domain (ADAM) 7
3.82007	1.0519	3929109	Kinesin heavy chain member 5C
4.99228	1.18919	4587237	T-cadherin
5.20115	0.908046	2995448	Midline 1
7.53901	1.41135	1666650	Cyritestin 1
			EGF down STAT3AS up
0.209186	1.37829	2160436	Procollagen, type XV
0.235899	1.23093	1401050	Dishevelled 2, dsh homolog
0.330521	0.841002	3219171	collagen a1(V)
0.349	0.867	1617401	ena/VASP
0.38018	0.93703	2104494	Dynactin 1
0.413	0.754	220589	Lysyl oxidase
0.441504	0.989188	1313903	collapsin-1
0.474	0.796	595918	Capping protein alpha 2
0.492	0.908	2282607	A disintegrin and metalloprotease domain
0.523	1.093	396816	BM-90/fibulin extracellular matrix glyroprotein
0.633	1.002	5771423	delta-sarcoglycan
0.648	1.203	53991	T-complex protein 10a
0.651	1.454	348971	Desmin
0.664	1.453	537490	Integrin alpha V
0.669	1.118	1742912	Rab 11
0.67	0.982	497774	Fascin 1
0.69	1.12	193223	Focal adhesion kinase
